# Supplementary material for: Anellovirus constraint from 2 to 6 months postpartum followed by betatorquevirus and gammatorquevirus dominance in serum and milk
Source: J Virol. 2025 Jul 31;99(8):e00846-25. doi: 10.1128/jvi.00846-25 (PMC12363169; doi:10.1128/jvi.00846-25)
Supplement: Supplemental tables — Tables S1 to S10. [file jvi.00846-25-s0001.xlsx]

## Sheet: Supplementary Table 1
Supplementary Table 1. Anellovirus load of paired serum and milk samples. Detection limit was assessed at 2600 copies/mL.
				Serum			Milk
Mother	Age_in_years	Lactation_in_days	Lactation_in_months	TTV (copies/mL)	TTMV (copies/mL)	TTMDV (copies/mL)	TTV (copies/mL)	TTMV (copies/mL)	TTMDV (copies/mL)
M9	34	4	0.131419	2600	2600	2600	2600	2600	2600
M20	38	81	2.66123	2600	2600	2600	2600	2600	2600
M16	34	84	2.7598	2600	5843.71	2600	2600	2600	2600
M22	32	84	2.7598	2600	2600	2600	2600	2600	2600
M5	28	85	2.79265	2600	2600	2600	2600	2600	2600
M21	35	88	2.89122	426882	680686	295262	126832	2600	11732.5
M13	30	90	2.95693	2600	2600	2600	2600	2600	2600
M3	33	98	3.21977	2600	2600	2600	2600	2600	2600
M6	36	120	3.94257	2600	2600	2600	2600	2600	2600
M18	33	124	4.07399	2600	2600	2600	2600	2600	2600
M4	35	131	4.30397	77106.3	2600	2600	2600	2600	2600
M24	30	153	5.02678	17093.2	2600	2600	2600	2600	2600
M10	40	168	5.5196	2600	2600	2600	2600	2600	2600
M15	26	188	6.17669	2600	2600	2600	2600	2600	2600
M28	34	200	6.57095	2600	2600	2600	2600	2600	2600
M30	28	218	7.16234	196681	114470	56701.2	11093	2600	11556.7
M26	37	246	8.08227	2600	330224	332552	12822.4	42792.8	14032.5
M17	31	247	8.11512	19034.5	4870.3	316399	10812.1	2600	7317.78
M14	45	302	9.92213	12695.4	3563.79	22732.6	2600	2600	2600
M27	37	308	10.1193	2600	2600	2600	2600	2600	2600
M1	35	336	11.0392	2600	280904	266770	2600	2600	2600
M29	34	349	11.4663	2600	2600	2600	2600	2600	9190.11
M2	33	355	11.6634	2600	389211	100871	2600	2600	2600
M8	35	365	11.992	26837.4	64779.3	88444.8	2600	106235	46418.1
M11	33	366	12.0248	7852.84	95242.3	248458	5000.45	43084.9	16192.7
M7	38	375	12.3205	2600	2600	230439	2600	2600	5641.53
M12	31	408	13.4047	2600	2600	2600	2600	6578	2600
M23	38	411	13.5033	2600	36139.3	23717.4	2600	2600	2600
M19	32	434	14.259	5571.55	4.89791e+06	1.58926e+06	2600	51768	15309.5
M25	NA	NA	NA	2600	2600	2600	2600	2600	2600

## Sheet: Supplementary Table 2
Supplementary Table 2. Results of the McNemar tests comparing anellovirus prevalence between milk and serum. Multiple-comparison correction was performed using Bonferroni test.
	group1	group2	p	p.adj	p.adj.signif
1	TTV_serum	TTV_milk	0.2207	0.6620141	ns
2	TTMV_serum	TTMV_milk	0.0455	0.1365008	ns
3	TTMDV_serum	TTMDV_milk	0.3711	1	ns

## Sheet: Supplementary Table 3
Supplementary Table 3. Results of the Mixed-effects model comparing anellovirus load within milk or serum. Multiple-comparison correction was performed using Tukey's test.
Serum (treatment (between columns) p-value = 0.1232)
	group1	group2	mean1	mean2	p.adj	p.adj.signif
1	TTV_serum	TTMV_serum	4391	4839	0.5152	ns
2	TTV_serum	TTMDV_serum	4391	5056	0.1780	ns
3	TTMV_serum	TTMDV_serum	4839	5056	0.5294	ns
Milk (treatment (between columns) p-value = 0.6936)
	group1	group2	mean1	mean2	p.adj	p.adj.signif
1	TTV_milk	TTMV_milk	3804	3854	0.9880	ns
2	TTV_milk	TTMDV_milk	3804	3888	0.9125	ns
3	TTMV_milk	TTMDV_milk	3854	3888	0.9559	ns

## Sheet: Supplementary Table 4
Supplementary Table 4. Results of the Pearson correlation comparing anellovirus load between milk and serum. Multiple-comparison correction was performed using Bonferroni test.
	group1	group2	r	p	p.adj	p.adj.signif
1	TTV_serum	TTV_milk	0.6891	<0,0001	<0,0001	****
2	TTMV_serum	TTMV_milk	0.5680	0.0011	0.0032	**
3	TTMDV_serum	TTMDV_milk	0.6910	<0,0001	<0,0001	****

## Sheet: Supplementary Table 5
Supplementary Table 5. Association between anellovirus load in serum and anellovirus incidence in milk using simple logistic regression. OR; odds ratio, CI; confidence interval.
	p	significance	OR (95% CI)
TTV	0.0051	**	8.492 (95% CI 1.836 to 75.46)
TTMV	0.0116	*	3.446 (95% CI 1.307 to 12.32)
TTMDV	<0.0001	****	9.597 (95% 2.9 CI to 58.98)

## Sheet: Supplementary Table 6
Supplementary Table 6. Nanopore results of serum and milk anellovirus genus specific PCR reads. Number of reads before and after trimming and size selection were shown. Size selection was based on PCR product size (see Materials and Methods).
		Serum sample		Milk sample
PCR	Sample	Number of raw reads	Number of reads (host removed)	Number of raw reads	Number of reads (host removed)	No of milk reads (size selection and trimming)
TTV	M8	5000	4993	5000	45	292
TTV	M11	5000	4755	5000	1666	2205
TTV	M17	5000	4999	5000	1221	1474
TTV	M19	2692	1364	5000	756	1801
TTV	M21	2141	2691	5000	2590	2962
TTV	M26	5000	2317	5000	2825	2967
TTV	M30	2022	2005	5000	2121	2244
TTMV	M8	5000	4989	5000	2936	2951
TTMV	M11	5000	4983	5000	2240	2325
TTMV	M17	5000	4966	5000	388	907
TTMV	M19	5000	4997	5000	1739	1086
TTMV	M21	5000	4998	5000	893	1827
TTMV	M26	5000	4986	5000	2923	2931
TTMV	M30	5000	4939	5000	170	278
TTMDV	M8	5000	1369	5000	25	25
TTMDV	M11	5000	2408	5000	117	117
TTMDV	M17	5000	3836	2901	160	162
TTMDV	M19	5000	1243	5000	288	290
TTMDV	M21	5000	2366	5000	101	102
TTMDV	M26	5000	1318	5000	162	162
TTMDV	M30	5000	1544	4271	102	106

## Sheet: Supplementary Table 7
Supplementary Table 7. List of anellovirus reference variants found by Nanopore sequencing of the milk samples. Trimmed reads were assembled using 95% identity and scored as a reference sequence above a coverage of 5 assembled reads.
Genus PCR	Milk sample	Anellovirus variant name	Length PCR product	No of reads aligned	Closest genus reference	Closest anellovirus reference
Alphatorquevirus	M11	BM11_Alphatorquevirus_Variant1_3764	68	406	Alphatorquevirus	AF122914.3
Alphatorquevirus	M11	BM11_Alphatorquevirus_Variant2_1797	68	203	Alphatorquevirus	MN767475.1
Alphatorquevirus	M11	BM11_Alphatorquevirus_Variant3_3439	68	126	Alphatorquevirus	MZ286144.1
Alphatorquevirus	M17	BM17_Alphatorquevirus_Variant1_107	68	282	Alphatorquevirus	MZ286144.1
Alphatorquevirus	M21	BM21_Alphatorquevirus_Variant1_1015	67	822	Alphatorquevirus	MN767707.1
Alphatorquevirus	M26	BM26_Alphatorquevirus_Variant1_1764	68	717	Alphatorquevirus	MZ824882.1
Alphatorquevirus	M26	BM26_Alphatorquevirus_Variant2_1002	68	677	Alphatorquevirus	MZ286144.1
Alphatorquevirus	M26	BM30_Alphatorquevirus_Variant1_1040	59	24	Alphatorquevirus	MZ286248.1
Alphatorquevirus	M30	BM30_Alphatorquevirus_Variant2_1012	69	125	Alphatorquevirus	PP816403.1
Alphatorquevirus	M30	BM30_Alphatorquevirus_Variant3_2096	68	48	Alphatorquevirus	MN765914.1
Alphatorquevirus	M30	BM30_Alphatorquevirus_Variant4_769	66	34	Alphatorquevirus	MH649210.1
Alphatorquevirus	M30	BM30_Alphatorquevirus_Variant5_3254	68	15	Alphatorquevirus	AM712008.1
Betatorquevirus	M8	BM08_Betatorquevirus_Variant1_1046	100	1376	Betatorquevirus	MN773341.1
Betatorquevirus	M11	BM11_Betatorquevirus_Variant1_1004	105	498	Betatorquevirus	MN771777.1
Betatorquevirus	M11	BM11_Betatorquevirus_Variant2_536	104	111	Betatorquevirus	MZ286225.1
Betatorquevirus	M11	BM11_Betatorquevirus_Variant3_1152	101	57	Betatorquevirus	MN771783.1
Betatorquevirus	M11	BM11_Betatorquevirus_Variant4_1454	105	29	Betatorquevirus	MN770853.1
Betatorquevirus	M11	BM11_Betatorquevirus_Variant5_1789	105	24	Betatorquevirus	MN768708.1
Betatorquevirus	M17	BM17_Betatorquevirus_Variant1_1170	105	157	Betatorquevirus	MN769128.1
Betatorquevirus	M21	BM19_Betatorquevirus_Variant1_1053	105	295	Betatorquevirus	MN770838.1
Betatorquevirus	M21	BM21_Betatorquevirus_Variant1_3613	105	123	Betatorquevirus	MN770540.1
Betatorquevirus	M19	BM21_Betatorquevirus_Variant2_1709	105	699	Betatorquevirus	MN769080.1
Betatorquevirus	M26	BM26_Betatorquevirus_Variant1_2024	105	330	Betatorquevirus	MN768870.1
Betatorquevirus	M26	BM26_Betatorquevirus_Variant2_2801	105	272	Betatorquevirus	MN773422.1
Betatorquevirus	M26	BM26_Betatorquevirus_Variant3_1119	100	240	Betatorquevirus	MN771992.1
Betatorquevirus	M26	BM26_Betatorquevirus_Variant4_1221	105	100	Betatorquevirus	MN771903.1
Betatorquevirus	M26	BM26_Betatorquevirus_Variant5_1577	99	22	Betatorquevirus	MN771670.1
Betatorquevirus	M30	BM30_Betatorquevirus_Variant1_4483	104	74	Betatorquevirus	MZ825095.1
Gammatorquevirus	M8	BM08_Gammatorquevirus_Variant1_1158	93	23	Betatorquevirus	MN774625.1
Gammatorquevirus	M11	BM11_Gammatorquevirus_Variant1_1336	98	71	Betatorquevirus	MN773404.1
Gammatorquevirus	M11	BM11_Gammatorquevirus_Variant2_1060	98	16	Betatorquevirus	MN769039.1
Gammatorquevirus	M11	BM11_Gammatorquevirus_Variant3_2145	109	15	Gammatorquevirus	MN777958.1
Gammatorquevirus	M11	BM11_Gammatorquevirus_Variant4_162	94	5	Betatorquevirus	MN769771.1
Gammatorquevirus	M17	BM17_Gammatorquevirus_Variant1_1023	109	127	Gammatorquevirus	MN775855.1
Gammatorquevirus	M17	BM17_Gammatorquevirus_Variant2_705	98	14	Betatorquevirus	MN773252.1
Gammatorquevirus	M17	BM17_Gammatorquevirus_Variant3_1968	98	9	Betatorquevirus	MN769060.1
Gammatorquevirus	M21	BM19_Gammatorquevirus_Variant1_1329	109	89	Gammatorquevirus	MN780209.1
Gammatorquevirus	M19	BM19_Gammatorquevirus_Variant2_1171	98	12	Betatorquevirus	MN774608.1
Gammatorquevirus	M19	BM21_Gammatorquevirus_Variant1_1083	98	8	Betatorquevirus	MN768887.1
Gammatorquevirus	M26	BM26_Gammatorquevirus_Variant1_2481	98	57	Betatorquevirus	MN771515.1
Gammatorquevirus	M26	BM26_Gammatorquevirus_Variant2_4034	98	30	Betatorquevirus	MN772517.1
Gammatorquevirus	M26	BM26_Gammatorquevirus_Variant3_4132	99	21	Gammatorquevirus	MN774938.1
Gammatorquevirus	M26	BM26_Gammatorquevirus_Variant4_1832	98	9	Betatorquevirus	MN772732.1
Gammatorquevirus	M26	BM26_Gammatorquevirus_Variant5_1644	93	7	Betatorquevirus	MN773329.1
Gammatorquevirus	M30	BM30_Gammatorquevirus_Variant1_107	98	107	Betatorquevirus	MN768635.1

## Sheet: Supplementary Table 8
Supplementary Table 8. Number of anellovirus serum reads aligned to milk anellovirus reference variants. The trimmed Nanopore reads originating from the serum samples were aligned (95% identity) to the anellovirus reference variant detected in breast milk.
PCR	Sample	Variant name	Serum M8	Serum M11	Serum M17	Serum M19	Serum M21	Serum M26	Serum M30
Alphatorquevirus	M11	BM11_Alphatorquevirus_Variant1_3764	0	1139	0	0	0	0	0
Alphatorquevirus	M11	BM11_Alphatorquevirus_Variant2_1797	0	0	0	0	0	0	0
Alphatorquevirus	M11	BM11_Alphatorquevirus_Variant3_3439	0	0	2073	2	34	0	419
Alphatorquevirus	M17	BM17_Alphatorquevirus_Variant1_107	0	0	2073	2	34	0	419
Alphatorquevirus	M21	BM21_Alphatorquevirus_Variant1_1015	0	0	0	0	2067	0	0
Alphatorquevirus	M26	BM26_Alphatorquevirus_Variant1_1764	4238	0	607	0	6	3	4
Alphatorquevirus	M26	BM26_Alphatorquevirus_Variant2_1002	0	0	2068	2	34	0	417
Alphatorquevirus	M30	BM30_Alphatorquevirus_Variant1_1040	44	0	7	0	0	0	816
Alphatorquevirus	M30	BM30_Alphatorquevirus_Variant2_1012	0	0	0	0	0	0	5
Alphatorquevirus	M30	BM30_Alphatorquevirus_Variant3_2096	0	0	0	0	41	0	134
Alphatorquevirus	M30	BM30_Alphatorquevirus_Variant4_769	0	0	0	0	0	0	2
Alphatorquevirus	M30	BM30_Alphatorquevirus_Variant5_3254	0	0	1958	2	32	0	364
Betatorquevirus	M8	BM08_Betatorquevirus_Variant1_1046	4689	2	0	2	2	0	0
Betatorquevirus	M11	BM11_Betatorquevirus_Variant1_1004	0	6	0	2	1262	4457	8
Betatorquevirus	M11	BM11_Betatorquevirus_Variant2_536	0	0	2	0	0	0	0
Betatorquevirus	M11	BM11_Betatorquevirus_Variant3_1152	0	0	947	0	0	0	0
Betatorquevirus	M11	BM11_Betatorquevirus_Variant4_1454	0	2	2	0	0	0	4
Betatorquevirus	M11	BM11_Betatorquevirus_Variant5_1789	0	2495	2668	2826	15	0	323
Betatorquevirus	M17	BM17_Betatorquevirus_Variant1_1170	0	132	3736	765	19	2	942
Betatorquevirus	M19	BM19_Betatorquevirus_Variant1_1053	0	1317	3487	4475	44	76	704
Betatorquevirus	M21	BM21_Betatorquevirus_Variant1_3613	0	0	0	0	0	16	0
Betatorquevirus	M21	BM21_Betatorquevirus_Variant2_1709	0	27	27	22	3	4	7
Betatorquevirus	M26	BM26_Betatorquevirus_Variant1_2024	0	2801	3203	3804	43	0	342
Betatorquevirus	M26	BM26_Betatorquevirus_Variant2_2801	0	0	0	0	0	0	0
Betatorquevirus	M26	BM26_Betatorquevirus_Variant3_1119	0	0	0	0	2	0	0
Betatorquevirus	M26	BM26_Betatorquevirus_Variant4_1221	0	0	0	2	45	4492	13
Betatorquevirus	M26	BM26_Betatorquevirus_Variant5_1577	0	0	0	0	0	0	0
Betatorquevirus	M30	BM30_Betatorquevirus_Variant1_4483	0	0	0	0	0	0	72
Gammatorquevirus	M8	BM08_Gammatorquevirus_Variant1_1158	543	0	1	0	0	0	0
Gammatorquevirus	M11	BM11_Gammatorquevirus_Variant1_1336	1	18	0	0	97	2431	0
Gammatorquevirus	M11	BM11_Gammatorquevirus_Variant2_1060	1321	1314	123	2582	13	6	394
Gammatorquevirus	M11	BM11_Gammatorquevirus_Variant3_2145	0	1342	3287	128	1173	0	362
Gammatorquevirus	M11	BM11_Gammatorquevirus_Variant4_162	0	0	0	0	0	0	0
Gammatorquevirus	M17	BM17_Gammatorquevirus_Variant1_1023	2169	1125	3095	107	1158	0	296
Gammatorquevirus	M17	BM17_Gammatorquevirus_Variant2_705	1	1446	145	3594	14	38	605
Gammatorquevirus	M17	BM17_Gammatorquevirus_Variant3_1968	3	1	10	0	0	0	0
Gammatorquevirus	M19	BM19_Gammatorquevirus_Variant1_1329	0	0	0	82	4	0	0
Gammatorquevirus	M19	BM19_Gammatorquevirus_Variant2_1171	13	2046	111	1139	6	5	32
Gammatorquevirus	M21	BM21_Gammatorquevirus_Variant1_1083	1	1244	3557	119	1232	0	343
Gammatorquevirus	M26	BM26_Gammatorquevirus_Variant1_2481	0	39	0	0	0	0	1
Gammatorquevirus	M26	BM26_Gammatorquevirus_Variant2_4034	73	1801	144	1432	9	12	37
Gammatorquevirus	M26	BM26_Gammatorquevirus_Variant3_4132	0	2	8	0	9	0	0
Gammatorquevirus	M26	BM26_Gammatorquevirus_Variant4_1832	0	8	0	1	70	3267	0
Gammatorquevirus	M26	BM26_Gammatorquevirus_Variant5_1644	0	0	0	0	56	0	0
Gammatorquevirus	M30	BM30_Gammatorquevirus_Variant1_107	1	3	0	0	0	0	1034

## Sheet: Supplementary Table 9
Supplementary Table 9. Fisher's exact tests comparing anellovirus prevalence within and between each time category in serum and breast milk lactating women. Multiple-comparison correction was performed using Bonferroni test.
TTV between groups
	group1	group2	p	p.adj	p.adj.signif	method
1	<6mo_serum	>6mo_serum	0.454	0.909	ns	Fisher's exact test
2	<6mo_milk	>6mo_milk	0.343	0.686	ns	Fisher's exact test
TTMV between groups
	group1	group2	p	p.adj	p.adj.signif	method
1	<6mo_serum	>6mo_serum	0.022	0.043	*	Fisher's exact test
2	<6mo_milk	>6mo_milk	0.048	0.095	ns	Fisher's exact test
TTMDV between groups
	group1	group2	p	p.adj	p.adj.signif	method
1	<6mo_serum	>6mo_serum	0.002	0.004	**	Fisher's exact test
2	<6mo_milk	>6mo_milk	0.020	0.04	*	Fisher's exact test

## Sheet: Supplementary Table 10
Supplementary Table 10. Association between time in months and anellovirus incidence using simple logistic regression. OR; odds ratio, CI; confidence interval
	p	significance	OR (95% CI)
TTV_serum	0.3158	ns	1,104 (95% CI 0,9104 to 1,359)
TTMV_serum	0.0138	*	1,279 (95% CI 1,049 to 1,623)
TTMDV_serum	0.0005	***	1,467 (95% CI 1,163 to 1,997)
TTV_breastmillk	0.8187	ns	1,028 (95% CI 0,8061 to 1,311)
TTMV_breastmillk	0.0023	**	1,679 (95% CI 1,160 to 3,386)
TTMDV_breastmillk	0.0225	*	1,273 (95% CI 1,033 to 1,643)
